# Supplementary material for: Long-Term Transplant Effects of iPSC-RPE Monolayer in Immunodeficient RCS Rats
Source: Cells. 2021 Oct 29;10(11):2951. doi: 10.3390/cells10112951 (PMC8616297; doi:10.3390/cells10112951)
Supplement: Supplementary file 1 [file cells-10-02951-s001.zip]

Archive with 1 entries (1 files):
- cells-1406514-supplementary.pdf
